# Supplementary material for: Characterization, Source Analysis, and Ecological Risk Assessment of Heavy Metal Pollution in Surface Soils from the Central–Western Ali Region on the Tibetan Plateau
Source: Toxics. 2025 Nov 12;13(11):972. doi: 10.3390/toxics13110972 (PMC12656361; doi:10.3390/toxics13110972)
Supplement: Supplementary file 1 [file toxics-13-00972-s001.zip]

Archive with 1 entries (1 files):
- toxics-3954362-Supplmentary materials.pdf
